# Supplementary material for: The Parkinson’s Disease-Associated Protein DJ-1 Protects Dictyostelium Cells from AMPK-Dependent Outcomes of Oxidative Stress
Source: Cells. 2021 Jul 23;10(8):1874. doi: 10.3390/cells10081874 (PMC8392454; doi:10.3390/cells10081874)
Supplement: Supplementary file 1 [file cells-10-01874-s001.zip]

Archive with 1 entries (1 files):
- cells-1194071-supplementary.pdf
